# Supplementary material for: Genome Instability and Long Noncoding RNA Reveal Biomarkers for Immunotherapy and Prognosis and Novel Competing Endogenous RNA Mechanism in Colon Adenocarcinoma
Source: Front Cell Dev Biol. 2021 Oct 20;9:740455. doi: 10.3389/fcell.2021.740455 (PMC8564000; doi:10.3389/fcell.2021.740455)
Supplement: Supplementary file 7 [file Table_4.XLSX]

## Sheet: Sheet1
Table S4. Results of Uni- and Multi-varitate Cox Regression
Univariate Cox Regression			Multivariate Cox Regression
Gene Symbol	HR (95%CI)	P-value	Coefficient	HR (95%CI)	P-value
LINC01807	1.27(1.03,1.57)	0.027	0.239	1.27(1.01,1.6)	0.042
AF127577.3	1.3(1.01,1.66)	0.041
AC009237.14	1.19(1.07,1.33)	0.002	0.235	1.27(1.13,1.42)	0
LOXL1-AS1	1.49(1.06,2.11)	0.023	0.31	1.36(0.95,1.96)	0.093
AC005392.2	1.03(1,1.07)	0.047	0.028	1.03(1,1.06)	0.1
AP003555.1	2.27(1.7,3.03)	0	0.751	2.12(1.51,2.97)	0
UNC5B-AS1	1.06(1,1.12)	0.037
BOLA3-AS1	1.4(1.03,1.91)	0.031	0.384	1.47(1.07,2.02)	0.018
PTPRD-AS1	0.65(0.43,0.99)	0.045	-0.33	0.72(0.44,1.17)	0.182
AC004009.1	1.24(1.01,1.52)	0.039	0.258	1.29(1.02,1.64)	0.033
AC129492.1	1.45(1.09,1.93)	0.011
LINC02041	1.18(1.02,1.36)	0.024
HR, Hazard Ratio; CI, Confidence Interval
