# Supplementary material for: Genome Instability and Long Noncoding RNA Reveal Biomarkers for Immunotherapy and Prognosis and Novel Competing Endogenous RNA Mechanism in Colon Adenocarcinoma
Source: Front Cell Dev Biol. 2021 Oct 20;9:740455. doi: 10.3389/fcell.2021.740455 (PMC8564000; doi:10.3389/fcell.2021.740455)
Supplement: Supplementary file 9 [file Table_6.XLSX]

## Sheet: Sheet3
Table S6. Detailed cancer types and corresponding abbreviations
TCGA	name
ACC	adrenocortical cancer
BLCA	bladder urothelial carcinoma
BRCA	breast invasive carcinoma
CCA	cholangiocarcinoma
CESA	cervical & endocervical cancer
COAD	colon adenocarcinoma
DLBC	diffuse large B-cell lymphoma
ESCA	esophageal carcinoma
GBM	glioblastoma multiforme
HNSC	head & neck squamous cell carcinoma
KICH	kidney chromophobe
KIRC	kidney clear cell carcinoma
KIRP	kidney papillary cell carcinoma
LAML	acute myeloid leukemia
LGG	brain lower grade glioma
LIHC	liver hepatocellular carcinoma
LUAD	lung adenocarcinoma
LUSC	lung squamous cell carcinoma
MESO	mesothelioma
OV	ovarian serous cystadenocarcinoma
PAAD	pancreatic adenocarcinoma
PCPG	pheochromocytoma & paraganglioma
PRAD	prostate adenocarcinoma
READ	rectum adenocarcinoma
SARC	sarcoma
SKCM	skin cutaneous melanoma
STAD	stomach adenocarcinoma
TGCT	testicular germ cell tumor
THCA	thyroid carcinoma
THYM	thymoma
UCEC	uterine corpus endometrioid carcinoma
UCS	uterine carcinosarcoma
UVM	uveal melanoma
